# Supplementary material for: How AI will redefine care delivery: the rise of the generalist-specialist
Source: Health Aff Sch. 2026 Mar 26;4(4):qxag075. doi: 10.1093/haschl/qxag075 (PMC13070630; doi:10.1093/haschl/qxag075)
Supplement: qxag075_Supplementary_Data [file qxag075_supplementary_data.zip]

Archive with 3 entries (3 files):
- Kocher COI .docx
- Nolan Mangini COI .docx
- ICMJE Disclosure 2026 Wachter .docx
